# Supplementary material for: Perceived Risk Perception of Future Cardiovascular Disease and Diabetes in the Postpartum Period
Source: J Pers Med. 2026 Mar 1;16(3):137. doi: 10.3390/jpm16030137 (PMC13028156; doi:10.3390/jpm16030137)
Supplement: Supplementary file 1 [file jpm-16-00137-s001.zip]

Archive with 1 entries (1 files):
- jpm-4090442-supplementary.pdf
